# Supplementary material for: Enhanced Flexible Piezoelectric Nanogenerators Using Ethanol-Exfoliated g-C3N4/PVDF Composites via 3D Printing for Self-Powered Applications
Source: Nanomaterials (Basel). 2024 Sep 29;14(19):1578. doi: 10.3390/nano14191578 (PMC11478031; doi:10.3390/nano14191578)
Supplement: Supplementary file 1 [file nanomaterials-14-01578-s001.zip]

Archive with 1 entries (1 files):
- nanomaterials-3144862-supplementary.pdf
